# Supplementary material for: Laterality in the Damaraland Mole-Rat: Insights from a Eusocial Mammal
Source: Animals (Basel). 2023 Feb 10;13(4):627. doi: 10.3390/ani13040627 (PMC9951763; doi:10.3390/ani13040627)
Supplement: Supplementary file 1 [file animals-13-00627-s001.zip]

Archive with 1 entries (1 files):
- animals-2177085-supplementary.pdf
